# Supplementary material for: POC1A promotes malignant phenotypes in non-triple-negative breast cancer cell models with EMT- and Wnt/β-catenin-related alterations
Source: Front Oncol. 2026 Jun 9;16:1856788. doi: 10.3389/fonc.2026.1856788 (PMC13286842; doi:10.3389/fonc.2026.1856788)
Supplement: Supplementary file 3 [file DataSheet3.csv]

Normal	IBC
8	9
4	8
8	8
4	8
8	8
8	4
8	4
6	8
8	12
8	6
8	8
8	8
4	12
8	12
4	4
4	12
8	12
0	12
8	9
8	8
4	4
8	8
4	8
8	8
8	8
8	8
8	12
8	12
4	12
8	12
8	8
8	12
4	8
8	8
8	8
1	12
3	8
8	8
6	8
8	8
6	8
4	8
8	12
8	12
4	8
8	8
8	8
8	8
8	8
8	8
8	8
8	8
4	8
0	8
3	8
4	8
8	12
2	8
	8
	8
	4
	8
	8
	8
	8
	8
	8
	8
	8
	8
	12
	8
	4
	4
	8
	8
	8
	8
	8
	8
	8
	8
	6
	8
	12
	12
	8
	8
	8
	8
	8
	8
	8
	9
	8
	8
	4
	8
	8
	8
	8
	8
	12
	8
	8
	8
	8
	1
	8
	8
	8
	8
	8
	8
	8
	8
	8
	8
	8
	8
	8
	8
	8
	8
